# Supplementary material for: The right microbe-associated molecular patterns for effective recognition by plants
Source: Front Microbiol. 2022 Sep 26;13:1019069. doi: 10.3389/fmicb.2022.1019069 (PMC9549324; doi:10.3389/fmicb.2022.1019069)
Supplement: Supplementary file 1 [file Table_1.XLSX]

## Sheet: Sheet1
Precusor	MAMPs	sequences	Concentration	Origin	PRR	Host	Ref.
RaxX	RaxX21-sY	HVGGGDsYPPPGANPKHDPPPR	EC50=20nM	Xoo.	XA21	Rice
Flgagellin	Flg22	QRLSTGSRINSAKDDAAGLQIA	EC50=0.03nM	Pst.	FLS2	Tomato
EF-Tu	elf18	ac-SKEKFERTKPHVNVGTIG	EC50=0.1nM	E.coli	EFR	Arabidopsis
XuP	Xup25	see paper?	EC50=103nM	Pst.	XPS1	Arabidopsis
CSP	csp22	AVGTVKWFNAEKGFGFITPDGG	EC50=0.1nM	Staphylococcus aureus	CORE	Tomato
NLP	nlp20	AIMYSWYFPKDSPVTGLGHRHDWE	EC50=1.5nM	P.parasitica	RLP23	Arabidopsis
Chitin	(NAG)n	NAGn	EC50=0.1nM	Yeast cell wall	CERK1	Arabidopsis
PGN	GlcNAC-MurNAC	(GlcNAC-MurNAC)n	Saturated 100ug/ul	S.aureaus	LYM1LYM3	Arabidopsis
LPS	LPS	LPS	Saturated 15ug/ul	Ps	LORE	Arabidopsis
